# Supplementary material for: A novel pro-oxidant combination of resveratrol and copper reduces transplant related toxicities in patients receiving high dose melphalan for multiple myeloma (RESCU 001)
Source: PLoS One. 2022 Feb 4;17(2):e0262212. doi: 10.1371/journal.pone.0262212 (PMC8815866; doi:10.1371/journal.pone.0262212)
Supplement: S1 Appendix — (XLS) [file pone.0262212.s003.xls]

## Sheet: plos one final data 7.1.2022
Cytokine	Name	group	cytokine_code	rgroup	PreChemo	Day0	Day3	Day6	Day9	Day12	Day15	Day18	Day21	AUC	Mean	SD	SQRT	SEM
Serum IL6	P1	0	1	Control	14	1	7	26	85	35	4	12	22	564.324
Serum IL6	P2	0	1	Control	16	4	19	28	103	22	8	7	10	611.453
Serum IL6	P3	0	1	Control	7	5	12	33	79	10	4	10	4	470.372	436.399	162.074	2.23607	72.4815
Serum IL6	P4	0	1	Control	9	10	8	9	19	15	12	6	8	259.561
Serum IL6	P5	0	1	Control	6	3	9	14	24	25	6	6	6	276.284
Serum TNF	P1	0	2	Control	0	0	0	0	0	0	0	0	0	0
Serum TNF	P2	0	2	Control	0	0	0	1.76471	0	0	0	0	0	5.29412
Serum TNF	P3	0	2	Control	0	0	0	0	0	0	0	0	0	0	9.22059	17.8065	2.23607	7.96333
Serum TNF	P4	0	2	Control	0	0	0	0	0	0	0	0	0	0
Serum TNF	P5	0	2	Control	0	0	0	0	0	0	1.17647	4.85294	15.1471	40.8088
Serum IL1b	P1	0	3	Control	0	2.36842	0.105263	2.21053	0.105263	2.68421	0	3.05263	0.105263	31.7368
Serum IL1b	P2	0	3	Control	2.94737	0.315789	7.15789	0	2.15789	0.842105	3.73684	0.631579	2	51.9474
Serum IL1b	P3	0	3	Control	0.736842	1.63158	0	1.57895	0.105263	3	0	1.78947	0	25.4211	38.1158	20.5143	2.23607	9.1743
Serum IL1b	P4	0	3	Control	1.63158	0	1.73684	0	1.94737	0	0.157895	0	1	15.4737
Serum IL1b	P5	0	3	Control	0.894737	1.52632	1.57895	2.42105	4.57895	3.78947	3	2.57895	4.15789	66
Serum IL10	P1	0	4	Control	0	0	0	0	0	0.714286	6.66667	36.6667	14.5238	153.929
Serum IL10	P2	0	4	Control	0	0	36.4286	22.8571	167.857	38.0952	3.09524	2.85714	0	813.571
Serum IL10	P3	0	4	Control	0	2.38095	0	0	3.09524	3.09524	0.714286	0.47619	4.52381	36.0714	295.071	309.872	2.23607	138.579
Serum IL10	P4	0	4	Control	0	0	0	0	4.28571	7.61905	12.381	12.619	14.7619	132.857
Serum IL10	P5	0	4	Control	1.90476	6.90476	8.09524	11.6667	13.5714	22.381	18.5714	18.3333	25	338.929
Serum IFNg	P1	0	5	Control	15.2206	15.1471	16.1765	17.3529	20.2206	15.1471	13.3824	16.3235	20.8824	395.404
Serum IFNg	P2	0	5	Control	9.70588	14.3382	18.9706	17.5	146.912	72.7206	9.92647	17.9412	11.5441	926.801
Serum IFNg	P3	0	5	Control	13.5294	10.2206	11.3235	9.63235	8.82353	14.4853	16.9853	17.2059	14.4853	308.051	501.949	255.222	2.23607	114.139
Serum IFNg	P4	0	5	Control	9.77941	14.2647	12.2794	13.1618	16.3235	12.2794	11.1765	15.8088	20.7353	331.654
Serum IFNg	P5	0	5	Control	14.7794	12.4265	22.6471	32.5735	11.1029	11.9853	8.82353	31.9853	87.3529	547.831
Saliva IL6	P1	0	7	Control	44	8	4	6	11	9	5	5	9	218.452
Saliva IL6	P2	0	7	Control	12	3	9	#NULL!	20	#NULL!	8	17	5	194.524
Saliva IL6	P3	0	7	Control	3	2	6	4	#NULL!	23	5	2	5	140.714	199.881	39.1939	2.23607	17.528
Saliva IL6	P4	0	7	Control	10	12	5	11	22	3	5	2	3	198.214
Saliva IL6	P5	0	7	Control	6	7	54	#NULL!	#NULL!	3	10	4	2	247.5
Saliva TNF	P1	0	8	Control	6	9	8	6	19	9	8	9	3	213.75
Saliva TNF	P2	0	8	Control	9	17	9	358	1	#NULL!	2	36	5	1287.5
Saliva TNF	P3	0	8	Control	3	2	5	2	#NULL!	45	4	5	8	207.083	425.833	485.501	2.23607	217.123
Saliva TNF	P4	0	8	Control	19	33	10	18	8	2	8	4	12	296.25
Saliva TNF	P5	0	8	Control	8	12	0	0	#NULL!	8	5	8	9	124.583
Saliva IL1b	P1	0	9	Control	8	6	6	6	7	6	6	6	6	155.59
Saliva IL1b	P2	0	9	Control	6	6	6	51	3	#NULL!	6	9	5	257.406
Saliva IL1b	P3	0	9	Control	7	5	6	7	#NULL!	11	5	4	4	131.25	430.868	576.375	2.23607	257.763
Saliva IL1b	P4	0	9	Control	6	10	6	8	5	5	6	5	6	151.91
Saliva IL1b	P5	0	9	Control	6	15	285	#NULL!	155	6	8	9	8	1458.18
Saliva IL10	P1	0	10	Control	34	40	25	28	37	34	24	29	28	744.706
Saliva IL10	P2	0	10	Control	49	51	42	328	12	#NULL!	16	31	23	1550.74
Saliva IL10	P3	0	10	Control	21	19	33	#NULL!	#NULL!	26	38	20	25	474.706	803.118	465.541	2.23607	208.196
Saliva IL10	P4	0	10	Control	45	76	26	38	14	28	41	35	23	879.265
Saliva IL10	P5	0	10	Control	23	27	4	#NULL!	9	31	12	14	29	366.176
Saliva IFNg	P1	0	11	Control	28	31	27	17	29	32	33	23	26	655.037
Saliva IFNg	P2	0	11	Control	32	36	27	#NULL!	20	#NULL!	32	34	21	525.993
Saliva IFNg	P3	0	11	Control	24	19	19	26	#NULL!	35	22	23	27	506.581	590.912	90.1534	2.23607	40.3178
Saliva IFNg	P4	0	11	Control	47	33	35	29	26	23	20	34	30	715.478
Saliva IFNg	P5	0	11	Control	25	32	16	20	#NULL!	24	24	35	40	551.471
Serum IL6	P6	5.6	1	DL-I	10	1	3	12	38	11	2	12	8	264.628
Serum IL6	P7	5.6	1	DL-I	10	1	3	6	25	5	5	5	1	167.128
Serum IL6	P8	5.6	1	DL-I	12	7	12	21	49	10	11	12	7	394.358	339.466	178.052	2.23607	79.6271
Serum IL6	P9	5.6	1	DL-I	5	2	37	69	56	23	16	0	3	622.703
Serum IL6	P10	5.6	1	DL-I	15	2	8	11	20	15	7	7	12	248.514
Serum TNF	P6	5.6	2	DL-I	1.47059	15.1471	3.38235	2.05882	2.05882	15.8824	2.05882	3.08824	1.47059	135.441
Serum TNF	P7	5.6	2	DL-I	2.64706	1.17647	0.147059	0	1.02941	4.41176	0.147059	2.05882	0	30.8824
Serum TNF	P8	5.6	2	DL-I	0	0	0	0	0	0	0.882353	0	0	2.64706	45.9706	54.343	2.23607	24.3029
Serum TNF	P9	5.6	2	DL-I	0.882353	0.882353	0	0.588235	0	0	0	0	0	5.73529
Serum TNF	P10	5.6	2	DL-I	1.32353	3.52941	1.91176	0	0.294118	4.41176	2.35294	2.79412	4.85294	55.1471
Serum IL1b	P6	5.6	3	DL-I	0	14.023	0	0.91954	0	0.632184	5.4023	1.32184	0	66.8966
Serum IL1b	P7	5.6	3	DL-I	3.3908	0	2.01228e-16	0	0.862069	7.12644	1.2069	1.2069	2.93103	40.6897
Serum IL1b	P8	5.6	3	DL-I	2.08167e-16	8.33333	0	7.35632	0.747126	4.48276	0.114943	7.47126	0	85.5172	79.3621	34.2277	2.23607	15.3071
Serum IL1b	P9	5.6	3	DL-I	0	0	7.18391	0.402299	11.1494	1.95402	0.689655	2.06897	0	70.3448
Serum IL1b	P10	5.6	3	DL-I	16.8966	0	18.5057	0.977011	4.65517	3.16092	3.33333	4.77011	1.2069	133.362
Serum IL10	P6	5.6	4	DL-I	0	0	0	0.47619	0	17.381	6.90476	8.57143	4.04762	106.071
Serum IL10	P7	5.6	4	DL-I	3.57143	0	0	0	1.19048	0	8.57143	0.714286	0.238095	37.1429
Serum IL10	P8	5.6	4	DL-I	0	0	0	0	6.42857	0	0	0	0	19.2857	66.6429	48.6892	2.23607	21.7745
Serum IL10	P9	5.6	4	DL-I	0	10	0	6.19048	2.85714	6.19048	11.9048	6.42857	0	130.714
Serum IL10	P10	5.6	4	DL-I	0	0	0	0	2.14286	6.90476	0	4.28571	0	40
Serum IFNg	P6	5.6	5	DL-I	6.39706	6.32353	4.26471	7.35294	8.01471	7.35294	7.94118	35.3676	24.2647	275.846
Serum IFNg	P7	5.6	5	DL-I	22.1324	7.72059	4.85294	33.0147	10.6618	8.23529	10.7353	7.79412	1.10294	283.897
Serum IFNg	P8	5.6	5	DL-I	8.97059	5.44118	8.60294	3.89706	7.57353	10.7353	14.3382	16.6912	12.9412	234.706	246.75	32.1196	2.23607	14.3643
Serum IFNg	P9	5.6	5	DL-I	11.8382	8.30882	4.48529	7.13235	12.7941	8.89706	19.9265	5.51471	8.45588	231.618
Serum IFNg	P10	5.6	5	DL-I	9.41176	7.79412	6.76471	8.67647	10.0735	13.5294	5.88235	6.91176	9.77941	207.684
Saliva IL6	P6	5.6	7	DL-I	5	8	6	6	#NULL!	6	3	5	5	113.818
Saliva IL6	P7	5.6	7	DL-I	9	6	14	11	15	10	4	6	8	221.554
Saliva IL6	P8	5.6	7	DL-I	2	1	5	5	4	3	7	0	1	81.6892	148.601	57.7897	2.23607	25.8443
Saliva IL6	P9	5.6	7	DL-I	4	6	6	7	31	3	5	2	5	194.088
Saliva IL6	P10	5.6	7	DL-I	13	2	4	6	7	6	2	8	4	131.858
Saliva TNF	P6	5.6	8	DL-I	0	7.20588	6.17647	6.47059	4.41176	4.70588	2.5	1.47059	1.61765	101.25
Saliva TNF	P7	5.6	8	DL-I	2.79412	3.52941	9.85294	9.26471	5	2.5	0	4.11765	8.23529	119.338
Saliva TNF	P8	5.6	8	DL-I	0	0	0.588235	1.02941	2.94118	3.08824	5	0	0	37.9412	73.6765	35.0465	2.23607	15.6733
Saliva TNF	P9	5.6	8	DL-I	1.02941	4.70588	6.47059	1.61765	0	0.588235	2.20588	0	0	48.3088
Saliva TNF	P10	5.6	8	DL-I	9.41176	3.67647	3.38235	2.35294	0.147059	3.97059	1.02941	0	2.5	61.5441
Saliva IL1b	P6	5.6	9	DL-I	#NULL!	3	2	3	3	3	2	2	2	56.816
Saliva IL1b	P7	5.6	9	DL-I	3	4	3	2	3	3	6	3	2	77.8302
Saliva IL1b	P8	5.6	9	DL-I	5	1	2	2	2	4	2	2	3	58.2311	60.6792	13.0092	2.23607	5.8179
Saliva IL1b	P9	5.6	9	DL-I	2	2	2	2	2	1	2	2	2	42.9481
Saliva IL1b	P10	5.6	9	DL-I	3	2	4	4	4	3	3	#NULL!	2	67.5708
Saliva IL10	P6	5.6	10	DL-I	9	14	10	16	11	12	16	8	16	296.029
Saliva IL10	P7	5.6	10	DL-I	20	9	70	35	25	22	23	32	18	707.647
Saliva IL10	P8	5.6	10	DL-I	6	9	15	14	9	11	37	16	2	348.971	444.265	168.832	2.23607	75.504
Saliva IL10	P9	5.6	10	DL-I	18	32	25	13	4	12	11	7	6	352.5
Saliva IL10	P10	5.6	10	DL-I	49	8	19	24	19	44	17	9	14	516.176
Saliva IFNg	P6	5.6	11	DL-I	18	25	25	27	24	27	27	27	26	609.596
Saliva IFNg	P7	5.6	11	DL-I	35	40	47	42	41	56	24	45	43	1002.57
Saliva IFNg	P8	5.6	11	DL-I	27	13	22	22	22	27	33	18	20	543.199	666.728	193.123	2.23607	86.3674
Saliva IFNg	P9	5.6	11	DL-I	20	35	34	23	12	18	26	25	59	643.125
Saliva IFNg	P10	5.6	11	DL-I	36	22	29	27	22	22	17	13	18	535.147
Serum IL6	P11	50	1	DL-II	4	0	1	8	16	21	0	9	5	181.318
Serum IL6	P12	50	1	DL-II	13	0	5	65	40	40	29	15	4	608.108
Serum IL6	P13	50	1	DL-II	6	0	8	14	19	4	3	5	3	169.561	422.392	274.697	2.23607	122.848
Serum IL6	P14	50	1	DL-II	10	0	3	5	50	29	18	7	0	355.338
Serum IL6	P15	50	1	DL-II	5	0	15	50	77	91	13	3	29	797.635
Serum TNF	P11	50	2	DL-II	0	0	0	0	0	0	0	0	0	0
Serum TNF	P12	50	2	DL-II	0	0	0	0	0	0	0	0	0	0
Serum TNF	P13	50	2	DL-II	0	0	0	0	0	0	0	0	0	0	74.5588	166.719	2.23607	74.5588
Serum TNF	P14	50	2	DL-II	0	0	0	0	0	0	0	0	0	0
Serum TNF	P15	50	2	DL-II	0	8.82353	115.294	0	0	0	0	0	0.294118	372.794
Serum IL1b	P11	50	3	DL-II	2.98851	4.31034	1.72414	3.96552	2.70115	3.85057	1.66667	5.05747	2.47126	78.0172
Serum IL1b	P12	50	3	DL-II	1.66667	0	4.5977	0	3.90805	4.5977	6.49425	5.22989	4.48276	83.7069
Serum IL1b	P13	50	3	DL-II	1.83908	0	1.6092	3.73563	5.17241	1.66667	3.62069	0.45977	3.21839	56.3793	103.31	68.1245	2.23607	30.4662
Serum IL1b	P14	50	3	DL-II	0	3.67816	0	3.10345	2.75862	10.5172	0.574713	4.25287	0	74.6552
Serum IL1b	P15	50	3	DL-II	2.70115	3.50575	15.4598	7.98851	9.48276	4.42529	16.8966	8.16092	14.6552	223.793
Serum IL10	P11	50	4	DL-II	0	0	0	0	10.7143	21.6667	56.4286	46.9048	50.9524	483.571
Serum IL10	P12	50	4	DL-II	0	0	0	17.1429	9.52381	8.09524	47.8571	8.57143	0	273.571
Serum IL10	P13	50	4	DL-II	0	1.90476	0	28.3333	0	0	0	0	0	90.7143	285.857	154.671	2.23607	69.1709
Serum IL10	P14	50	4	DL-II	0	16.4286	0	0	19.0476	11.9048	0	17.619	0	195
Serum IL10	P15	50	4	DL-II	19.0476	0	34.5238	0	0	0	79.0476	0	11.4286	386.429
Serum IFNg	P11	50	5	DL-II	9.85294	8.75	8.23529	5.73529	6.98529	31.25	5	10.8824	9.48529	259.522
Serum IFNg	P12	50	5	DL-II	6.83824	5.80882	5	7.35294	7.42647	12.9412	16.8382	14.6324	8.01471	232.279
Serum IFNg	P13	50	5	DL-II	7.72059	5.29412	6.76471	5.36765	4.92647	6.10294	8.38235	11.8382	7.57353	168.971	255.287	58.1598	2.23607	26.0099
Serum IFNg	P14	50	5	DL-II	12.2059	6.69118	6.83824	7.94118	7.05882	9.77941	38.9706	15.7353	5.44118	305.515
Serum IFNg	P15	50	5	DL-II	6.69118	5.07353	7.72059	6.69118	12.8676	34.1912	13.2353	12.0588	16.3971	310.147
Saliva IL6	P11	50	7	DL-II	7.54237	6.44068	14.7458	6.77966	39.322	4.40678	4.49153	17.9661	24.0678	329.873
Saliva IL6	P12	50	7	DL-II	10.8475	9.40678	3.13559	1.10169	4.57627	16.6102	3.22034	3.30508	2.37288	143.898
Saliva IL6	P13	50	7	DL-II	7.45763	8.05085	8.55932	8.22034	6.35593	4.32203	4.66102	2.28814	7.45763	149.746	648.941	1023.95	2.23607	457.925
Saliva IL6	P14	50	7	DL-II	7.11864	5.59322	1.86441	3.64407	6.18644	16.9492	8.05085	1.86441	1.94915	146.059
Saliva IL6	P15	50	7	DL-II	68.8983	11.3559	22.2034	8.64407	242.288	380.169	23.6441	13.8983	176.78	2475.13
Saliva TNF	P11	50	8	DL-II	25.6176	20.0294	14.4412	14.1471	33.4118	9.14706	13.8529	36.9412	27.9706	506.294
Saliva TNF	P12	50	8	DL-II	20.6176	27.0882	10.9118	8.11765	5.61765	10.9118	6.64706	12.3824	11.3529	292.985
Saliva TNF	P13	50	8	DL-II	7.52941	22.5294	16.6471	13.7059	12.2353	29.2941	17.3824	11.2059	16.0588	404.382	358.941	99.7224	2.23607	44.5972
Saliva TNF	P14	50	8	DL-II	31.5	20.9118	9.88235	14.7353	13.5588	11.7941	10.4706	10.0294	11.0588	337.985
Saliva TNF	P15	50	8	DL-II	6.5	21.0588	18.5588	4.58824	5.02941	10.6176	7.23529	10.9118	6.20588	253.059
Saliva IL1b	P11	50	9	DL-II	3.53774	2.90094	1.58019	6.48585	12.6651	1.53302	2.71226	10.7311	5.91981	130.012
Saliva IL1b	P12	50	9	DL-II	2.61792	4.12736	1.29717	1.25	1.20283	2.71226	1.15566	1.48585	1.95755	46.5566
Saliva IL1b	P13	50	9	DL-II	5.16509	2.05189	2.33491	1.01415	2.85377	1.62736	2.38208	4.55189	1.95755	61.1321	484.245	920.073	2.23607	411.469
Saliva IL1b	P14	50	9	DL-II	2.61792	3.70283	1.58019	2.47642	2.14623	2.09906	1.62736	2.33491	1.76887	54.4811
Saliva IL1b	P15	50	9	DL-II	43.1368	2.47642	2.00472	478.585	30.8726	19.1274	18.0189	1.06132	271.934	2129.04
Saliva IL10	P11	50	10	DL-II	28.5294	22.3529	5.88235	12.0588	62.9412	7.64706	14.7059	65.8824	46.4706	686.912
Saliva IL10	P12	50	10	DL-II	31.1765	32.0588	9.11765	12.9412	6.47059	30.2941	6.47059	4.11765	19.1176	379.853
Saliva IL10	P13	50	10	DL-II	14.1176	48.8235	20.8824	21.1765	29.4118	29.4118	19.7059	21.4706	41.1765	655.588	618.529	209.007	2.23607	93.4709
Saliva IL10	P14	50	10	DL-II	47.3529	35	8.82353	20.2941	28.8235	14.4118	6.17647	8.23529	14.7059	458.382
Saliva IL10	P15	50	10	DL-II	42.0588	63.5294	30.8824	46.7647	4.70588	47.0588	16.4706	30.8824	85.2941	911.912
Saliva IFNg	P11	50	11	DL-II	44.3382	35.3676	25.1471	25.3676	40.5147	23.8235	24.6324	43.6029	35.8824	775.699
Saliva IFNg	P12	50	11	DL-II	35.4412	34.1912	17.9412	17.8676	16.6912	16.5441	22.0588	19.9265	21.6176	521.25
Saliva IFNg	P13	50	11	DL-II	22.6471	23.8971	22.6471	15.8824	22.5735	18.1618	27.8676	15.7353	17.7206	500.846	631.544	161.931	2.23607	72.4176
Saliva IFNg	P14	50	11	DL-II	31.1029	25.3676	18.4559	20.9559	24.6324	17.8676	16.3971	23.0882	23.0882	521.581
Saliva IFNg	P15	50	11	DL-II	20.4412	23.1618	16.3235	15.8824	9.26471	21.3971	135.294	37.5	20.8088	838.346
Pateints	P1-P5 =	Control
	P6-P10 =	DL-I
	P11-P15 =	DL-II
